# Supplementary material for: MAGE-A3 Is a Clinically Relevant Target in Undifferentiated Pleomorphic Sarcoma/Myxofibrosarcoma
Source: Cancers (Basel). 2019 May 15;11(5):677. doi: 10.3390/cancers11050677 (PMC6562561; doi:10.3390/cancers11050677)
Supplement: Supplementary file 1 [file cancers-11-00677-s001.zip]

Archive with 1 entries (1 files):
- cancers-489440-supplementary.xlsx
