# Supplementary material for: MAGE-A3 Is a Clinically Relevant Target in Undifferentiated Pleomorphic Sarcoma/Myxofibrosarcoma
Source: Cancers (Basel). 2019 May 15;11(5):677. doi: 10.3390/cancers11050677 (PMC6562561; doi:10.3390/cancers11050677)
Supplement: Supplementary file 1 [file cancers-11-00677-s001.zip › cancers-489440-supplementary.xlsx]

## Sheet: Sheet1
TMA_map__	Tissue status: 1=primary, 2=recurrence, 3=metastasis	sex: 1=male, 2=female	Age at diagnosis	Age at this surgery	NeoChemo	Drugs	NeoRad	PostRad	totaldose (Gy)	MAGEA3 Degree	MAGEA3 Extent (%)
UA101	1	1	53.1472	53.4292	0		1	0	50	1	90
UA102	1	2	69.4292	69.7495	0		1	0	50	1	90
UA103	1	2	86.7625	87.0089	0		0	0	0	0	0
UA104	1	2	54.5599	55.1321	0		0	0	0	1	95
UA105	1	1	24.2081	24.2574	0		0	0	0	1	10
UA106	1	2	56.8734	57.1225	1	Doxorubicin	0	0	0	1	95
UA107	1	2	70.1081	70.4175	1	Gemcitabine	1	0	50	1	90
UA108	1	2	52.9774	53.0869	0		0	0	0	2	80
UA109	1	1	55.6222	56.3614	1	Doxorubicin and ifosfamide; Gemcitabine	1	0	50	1	80
UA110	1	2	76.7228	76.8953	0		0	1	brachytherapy	2	90
UA201	1	2	38.6119	39.1047	0		0	1	60	1	5
UA202	1	2	62.0205	62.1355	0		0	1	brachytherapy	2	70
UA203	1	1	70.8419	71.1129	0		0	0	0	2	70
UA204	1	1	56.2902	56.4162	0		0	1	50	0	0
UA205	1	2	68.5092	68.9774	1	Doxorubicin	0	1	60	3	95
UA206	1	2	42.1437	42.4723	0		1	0	50	2	95
UA207	1	2	81.0103	81.0951	0		0	1	50	1	30
UA208	1	1	74.1602	74.4394	0		1	0	50	2	70
UA209	1	2	43.8576	44.219	0		0	0	0	1	70
UA210	1	1	72.9692	73.0897	0		0	0	0	1	80
UA301	3	2	67.5866	77.3607	1	Doxorubicin and ifosfamide	1	0	50	1	90
UA302	1	1	73.5715	73.7057	0		0	1	64	1	60
UA303	1	1	61.9658	62.0945	0		0	1	68	2	90
UA304	1	2	60.2245	60.4627	0		0	1	60	1	80
UA305	1	1	57.4921	57.8344	0		1	0	50	2	100
UA306	1	2	67.7153	67.9452	1	Doxorubicin and ifosfamide	0	0	0	0	0
UA307	1	1	22.7543	22.9322	0		0	1	60	1	5
UA308	1	2	73.7413	73.8973	0		0	1	60	3	90
UA309	1	2	89.8672	90.1656	0		0	0	0	1	20
UA310	1	2	54.9487	55.6249	1	Gemcitabine and taxotere	1	0	50	1	5
UA401	1	1	84.23	84.23	0		0	0	14	1	90
UA402	1	1	59.9973	60.3614	0		1	0	50	2	90
UA403	1	2	76.1506	76.23	0		0	1	60	1	40
UA404	1	1	43.7947	43.822	0		0	0	0	1	90
UA405	1	1	59.7892	60.115	0		1	0	50	1	90
UA406	1	2	73.2293	74.1383	1	Gemcitabine and taxotere	1	0	50	0	0
UA407	1	2	78.5352	78.6858	0		0	0	0	0	0
UA408	1	2	32.4846	32.5996	0		0	1	60	1	30
UA409	1	2	48.6845	48.9829	0		0	0	0	1	70
UA410	1	1	91.4825	91.6057	0		0	0	0	1	60
UA501	1	1	74.0835	74.4531	1	Doxorubicin	1	0	50	3	100
UA502	1	1	55.3429	55.5893	0		1	0	50	2	80
UA503	1	1	39.4798	39.7618	0		1	0	50	1	80
UA504	1	2	39.0472	39.258	0		0	1	60	1	30
UA505	3	1	52.4791	59.781	0		0	1	54	3	90
UA506	2	2	60.8077	62.141	0		0	1	60	2	90
UA507	1	2	59.9014	60.3422	0		0	1	61.2	2	90
UA508	2	2	75.9233	81.8946	0		0	1	49.6	2	90
UA509	2	1	64.0575	65.8754	1	Doxorubicin and ifosfamide	1	0	50	2	80
UA510	2	2	44.4326	52.2765	0		1	0	50	2	70
UA601	2	2	79.9562	82.1328	0		0	0	0	2	90
UA602	2	1	42.9706	53.5277	1	Cyclophosphamide, doxorubicin, and dacarbazine	1	0	50	1	10
UA603	2	1	67.3566	77.4976	0		0	1	60	1	10
UA604	2	1	65.9001	70.4668	1	Doxorubicin and ifosfamide	1	0	50	1	90
UA605	2	2	76.063	82.8857	0		0	1	49.6	2	80
UA606	2	1	63.6085	65.3196	1	Doxorubicin and ifosfamide	1	0	50	2	90
UA607	2	2	79.9562	83.551	0		0	0	0	3	90
UA608	2	1	65.9001	71.7262	1	Doxorubicin and ifosfamide	1	0	50	2	80
UA609	1	1	86.1684	86.8802	0		0	0	0	3	90
UA610	2	2	71.0062	72.794	0		0	1	50	2	90
UB101	2	1	68.7967	69.8152	0		0	1	60	2	90
UB102	2	2	67.8084	68.8268	0		1	0	50	1	70
UB103	2	1	65.9001	72.5558	1	Doxorubicin and ifosfamide	1	0	50	0	0
UB104	2	1	56.2902	58.1739	0		0	1	50	0	0
UB105	2	2	71.0062	73.6372	0		0	1	50	1	70
UB106	2	2	40.7967	44.1561	0		0	1	50	0	0
UB107	2	2	42.1437	44.3258	0		1	0	50	1	70
UB108	2	2	42.1437	44.3258	0		1	0	50	1	70
UB109	2	2	79.9562	85.1006	0		0	0	0	1	70
UB110	2	1	76.5229	84.1342	0		0	0	0	1	90
UB201	1	2	71.6112	71.8193	0		0	1	63	2	80
UB202	2	1	82.8802	86.5544	0		0	1	60	1	70
UB203	2	1	66.6913	68.5476	0		0	1	58.75	1	90
UB204	2	1	56.8241	65.3142	1	Doxorubicin and ifosfamide	1	0	66	0	0
UB205	2	2	78.8884	85.3854	0		1	0	50	0	0
UB206	2	2	79.9562	86.5079	0		0	0	0	2	70
UB207	2	2	79.9562	86.6338	0		0	0	0	3	80
UB208	2	1	79.7372	82.5763	0		1	0	60	2	50
UB209	2	2	62.4038	66.7926	1	Gemcitabine and taxotere	1	0	50	3	70
UB210	2	1	79.7372	83.0554	0		1	0	60	2	80
UB301	2	2	61.8015	63.833	0		0	0	0	3	90
UB302	2	1	45.4374	46.9487	0		0	0	0	3	30
UB303	2	1	79.3621	84.3368	0		0	1	66	2	30
UB304	2	2	78.2861	79.8439	0		1	0	50	2	70
UB305	2	2	45.2457	55.6742	1	Doxorubicin and ifosfamide	1	0	50	1	80
UB306	2	1	68.1944	73.2758	0		0	0	0	1	80
UB307	1	2	47.3922	48.2272	1	Gemcitabine and taxotere	0	0	0	1	5
UB308	3	2	76.8268	78.4887	0		0	0	0	3	90
UB309	3	1	76.6297	82.9076	0		0	1	60	3	80
UB401	3	2	63.1431	70.412	0		0	0	0	1	80
UB402	3	1	37.3854	40.9281	0		0	1	63	1	90
UB403	3	1	37.3854	41.0431	0		0	1	63	1	80
UB404	3	2	51.1951	53.1335	0		1	0	50	3	70
UB405	3	1	39.2225	42.1547	1	Doxorubicin and ifosfamide	1	0	50	1	90
UB406	3	1	79.0965	81.1088	0		1	0	50	1	70
UB407	3	2	75.9233	83.6988	0		0	1	49.6	1	90
UB408	3	1	37.3854	41.7057	0		0	1	63	1	90
UB409	3	1	54.3682	57.2676	0		0	1	unknown	1	90
UB410	3	1	66.9322	69.5551	0		0	1	60	1	90
UB501	3	2	67.5346	68.9555	1	Doxorubicin and ifosfamide	0	1	50	1	90
UB502	3	1	80.9008	81.911	0		0	0	0	2	90
UB503	3	2	65.0431	66.2943	1	Gemcitabine and taxotere	1	0	50	1	90
UB504	3	1	62.5982	64.7474	0		0	1	66	0	0
UB505	3	2	66.1328	76.3888	1	Doxorubicin and ifosfamide	1	0	50	2	80
UB506	3	1	57.4921	60.345	0		1	0	50	1	90
UB507	3	1	22.7543	26.2423	0		0	1	60	2	90
